# Supplementary material for: miR-212-5p Regulates PM2.5-Induced Apoptosis by Targeting LAMC2 and LAMA3
Source: Int J Mol Sci. 2025 Feb 19;26(4):1761. doi: 10.3390/ijms26041761 (PMC11855808; doi:10.3390/ijms26041761)
Supplement: Supplementary file 1 [file ijms-26-01761-s001.zip]

Archive with 1 entries (1 files):
- ijms-3458000-supplementary.pdf
